# Supplementary material for: Antioxidant Response as a Candidate Prognostic Factor for Dengue Hypotensive and Hemorrhagic Complications: Results from a Nested Case-Control Study in Colombia
Source: Trop Med Infect Dis. 2025 Jan 4;10(1):14. doi: 10.3390/tropicalmed10010014 (PMC11769034; doi:10.3390/tropicalmed10010014)
Supplement: Supplementary file 1 [file tropicalmed-10-00014-s001.zip]

Archive with 1 entries (1 files):
- tropicalmed-3373862-supplementary.pdf
